# Supplementary material for: Yeast-derived nanoparticles remodel the immunosuppressive microenvironment in tumor and tumor-draining lymph nodes to suppress tumor growth
Source: Nat Commun. 2022 Jan 10;13:110. doi: 10.1038/s41467-021-27750-2 (PMC8748771; doi:10.1038/s41467-021-27750-2)
Supplement: Supplementary file 3 — Source Data [file 41467_2021_27750_MOESM3_ESM.zip]

Archive with 3 entries (2 files):
- Source Data/
- Source Data/data-main text.xlsx
- Source Data/data-supporting.xlsx
