# Supplementary material for: Yeast-derived nanoparticles remodel the immunosuppressive microenvironment in tumor and tumor-draining lymph nodes to suppress tumor growth
Source: Nat Commun. 2022 Jan 10;13:110. doi: 10.1038/s41467-021-27750-2 (PMC8748771; doi:10.1038/s41467-021-27750-2)
Supplement: Supplementary file 3 — Source Data [file 41467_2021_27750_MOESM3_ESM.zip › Source Data/data-main text.xlsx]

## Sheet: Figure 1
Figure 1C						Figure 1 D								Figure 1 E
	Diameter (nm)	Small NPs	Middle NPs	Large NPs											Control	MPs	Large NPs	Middle NPs	Small NPs
	0.2	0	0	0											2.7598	4.3984	6.92	21.4911	21.237
	0.2316	0	0	0											2.9116	4.1299	7.02	20.4924	23.587
	0.2682	0	0	0											2.8101	4.5055	7.59	19.4038	22.7395
	0.3106	0	0	0
	0.3597	0	0	0
	0.4166	0	0	0
	0.4825	0	0	0
	0.5587	0	0	0
	0.647	0	0	0
	0.7493	0	0	0
	0.8678	0	0	0
	1.005	0	0	0
	1.164	0	0	0
	1.348	0	0	0
	1.561	0	0	0
	1.808	0	0	0
	2.093	0	0	0
	2.424	0	0	0
	2.807	0	0	0
	3.251	0	0	0
	3.765	0	0	0
	4.36	0	0	0
	5.05	0	0	0
	5.848	0	0	0
	6.772	0	0	0
	7.843	0	0	0
	9.083	0	0	0
	10.52	0	0	0
	12.18	0	0	0
	14.11	0	0	0
	16.34	0	0	0
	18.92	0	0	0
	21.91	0.4	0	0
	25.37	7.9	0	0
	29.39	21.4	0	0
	34.03	24.8	0	0
	39.41	17.5	0	0
	45.64	10.3	0	0
	52.85	6	0	0
	61.21	3.8	0	0
	70.89	2.5	0.9	0
	82.09	1.7	4.9	0
	95.07	1.1	11.2	0
	110.1	0.8	15.8	0
	127.5	0.6	17	0
	147.7	0.4	15.5	0
	171	0.3	12.4	0
	198	0.2	9	2
	229.3	0.1	6	8.7
	265.6	0.1	3.7	17
	307.6	0	1.9	21
	356.2	0	0.8	19.3
	412.5	0	0.3	14.4
	477.7	0	0.1	9.3
	553.2	0	0	5.1
	640.7	0	0	2.2
	741.9	0	0	0.7
	859.2	0	0	0.1
	995.1	0	0	0
	1152	0	0	0
	1335	0	0	0
	1545	0	0.1	0
	1790	0	0.1	0
	2073	0	0.1	0
	2400	0	0	0.1
	2780	0	0	0.1
	3219	0	0	0
	3728	0	0	0
	4317	0	0	0
	5000	0	0	0

## Sheet: Figure 2
Figure 2B							Figure 2N
	Control	Large NPs	Middle NPs	Small NPs	LPS			Control	Small NPs
	10	77.4	78.7	80.7	36.6			0.496351	0.518041
	8.88	78.2	78.8	81.4	39.1			0.515279	0.582724
	10	78	80.4	83.7	35.7			0.41493	0.419785
Figure 2C							Figure 2O
	Control	Large NPs	Middle NPs	Small NPs	LPS			Control	Small NPs
	9.84211	732.974	751.789	776.553	622.868			0.839006	0.911902
	12.079	732.947	753.211	783.132	660.711			0.835792	0.98031
	11.3947	736.553	758.079	815.263	649.526			0.786385	0.862934
Figure 2D							Figure 2P
	Control	Large NPs	Middle NPs	Small NPs	LPS			Control	Small NPs
	20	489.091	521.818	576.364	245.454			0.143253	0.145587
	12.7273	490.909	538.182	578.182	207.273			0.1091	0.105709
	18.1818	494.546	550.909	656.364	358.182			0.11969	0.119203
Figure 2E							Figure 2R
	Control	Large NPs	Middle NPs	Small NPs	LPS			Control	Small NPs
	5.12727	183.636	202.382	252.491	77.5636			1.52751	0.964033
	7.18182	190.655	209.127	273.346	74.4909			1.53965	0.95128
	6.43636	193.8	214.636	313.854	72.5636			1.5527	0.919058
Figure 2F							Figure 2S
	Control	Large NPs	Middle NPs	Small NPs	LPS			Control	Small NPs
	13.375	533.583	584.667	627.458	564.833			1.23308	1.09727
	12.2083	557.917	588.333	623.5	553.958			1.14641	1.02006
	15.5417	562.833	575.542	607.667	548.208			1.21634	1.04355
Figure 2H							Figure 2T
	Control	Large NPs	Middle NPs	Small NPs	LPS			Control	Small NPs
	0.204916	0.262055	0.312972	0.442491	0.225829			0.642823	0.586929
	0.222999	0.286883	0.333489	0.468892	0.223853			0.63672	0.582947
	0.200096	0.247953	0.295524	0.416459	0.212878			0.75014	0.668305
Figure 2I
	Control	Large NPs	Middle NPs	Small NPs	LPS
	0.176041	0.20328	0.472892	0.725363	0.575743
	0.141849	0.158266	0.401294	0.624793	0.444204
	0.178417	0.199501	0.485287	0.733486	0.581047
Figure 2J
	Control	Large NPs	Middle NPs	Small NPs	LPS
	0.165941	0.312352	0.320068	0.471155	0.667558
	0.127292	0.238813	0.264	0.385451	0.552359
	0.132907	0.25155	0.270101	0.391898	0.559063
Figure 2K
	Control	Large NPs	Middle NPs	Small NPs	LPS
	0.496626	0.882162	1.07023	1.55515	1.47437
	0.521575	0.901343	1.12381	1.65033	1.59832
	0.54446	0.928719	1.15376	1.70378	1.62215
Figure 2L
	Control	Large NPs	Middle NPs	Small NPs	LPS
	0.207094	0.365853	0.385164	0.423383	0.484078
	0.190795	0.330393	0.374988	0.437061	0.41865
	0.191221	0.369823	0.419914	0.493902	0.484708

## Sheet: Figure 3
Figure 3C									Figure 3E									Figure 3G
	Day	UnTx								Day	UnTx								UnTx	0.2493	0.103341	0.117845	0.131733
	6	5.14253	3.62894	4.1209	2.75131	4.6305	5.62432			6	20.6	20.5	19.3	20.5	18.8	18.6			Small NPs	1.37751	2.0768	3.9555	2.4192
	8	33.1541	36.8987	25.5599	31.2404	31.2536	28.5541			8	20.1	19.9	18.6	20.1	18.7	19.2
	10	41.5562	45.0961	38.3522	36.9972	36.864	48.47			10	20.5	20.5	19.8	19.3	19.4	19.5
	12	64.8	157.071	57.3047	77.6402	79.0578	81.3783			12	20.1	20.9	20.4	20.4	20	19.1		Figure 3H
	14	187.444	188.797	183.817	138.065	173.91	165.26			14	19.9	18.5	19.9	18.9	19.7	20			UnTx	0.18405	0.119105	0.13209	0.093835
	16	316.405	444.351	481.499	361.016	333.574	438.939			16	19.9	21	19.7	20.2	19.5	19.4			Small NPs	0.75555	1.2544	1.7873	1.23984
	18	616.263	490.152	604.934	554.803	443.382	792.631			18	19.3	19.6	20	21	19.3	20.5
	20	1004.65	1253.55	1146.81	1065.57	720.203	957.502			20	19	19.9	19.7	20.8	19.5	20.3
																		Figure 3J
	Day	Large								Day	Large								UnTx	0.8199	0.5146	0.4761	0.7056
	6	4.09513	3.62141	4.44106	2.46251	3.72326	3.26156			6	19.1	19	19.1	18.5	18.9	18.5			Small NPs	2.9047	6.0498	2.4113	6.7756
	8	25.5599	26.627	24.7298	28.0818	18.7121	18.1948			8	18.6	18.9	19.6	18.1	18.7	18.3
	10	27.3907	28.2975	29.0654	24.0557	33.212	34.656			10	19.5	18.8	18.3	18.8	19.6	18.6
	12	47.1897	51.5082	52.1963	48.3152	56.2071	45.4674			12	20.1	19.4	20	19.3	18.9	18.9		Figure 3L
	14	103.541	109.242	99.7494	103.983	110.23	131.203			14	20.6	19.4	19.3	19.8	19.8	20.2			UnTx	11.1	13.7	32.1	16.9
	16	143.498	188.621	219.685	131.683	149.977	307.535			16	20.6	19.7	19.9	20.1	19.3	19.4			Small NPs	4.27	5.05	7.21	7.37
	18	336.921	327.789	257.743	296.115	308.039	197.308			18	20.3	19.6	19.8	20	19.5	19.7
	20	467.825	480.182	314.441	601.422	673.651	689.862			20	20.1	19.7	19.5	19.4	19.9	19.3
																		Figure 3N
	Day	Middle								Day	Middle								UnTx	16.3	13.7	16.92	15.63
	6	3.42353	3.57257	4.84826	3.46043	5.9927	5.21744			6	18.5	18	18.4	19.5	19.6	19.1			Small NPs	4.99	4	4.48	5.66
	8	16.9981	16.6733	16.054	15.6688	16.0269	15.5289			8	19.7	17.8	19.9	19.2	19	19
	10	20.8526	24.0988	24.0557	21.7513	32.2704	38.7855			10	19.6	18	18.8	19.9	19.3	19.1
	12	37.9691	43.7477	50.4211	35.9041	41.7198	45.3308			12	19.8	19.5	18.9	18.6	18.9	20.1		Figure 3P
	14	75.8427	85.0176	93.9076	68.1393	70.0132	80.5207			14	19.2	21	19.2	19.8	20.2	18.7			UnTx	12.3	20.8	13.5	15.5
	16	110.23	104.354	159.726	231.787	123.153	138.065			16	19.8	20	18.8	19.5	19.4	20.6			Small NPs	12.9	2.81	1.92	6.82
	18	272.611	202.762	337.508	284.82	310.617	205.88			18	19.6	20.1	19.2	19.6	19.2	20.5
	20	369.055	422.2	531.368	561.121	466.609	482.546			20	19.9	20	19.5	19.8	19.7	20.4
																		Figure 3R
	Day	Small								Day	Small								UnTx	6.58	6.86	6.87	8.45
	6	2.10811	7.05218	4.69589	4.89985	5.31878				6	19.8	20.6	17.8	18.9	19.5				Small NPs	33	34.5	33.6	34.7
	8	12.0368	13.9111	14.1866	12.3051	9.3964				8	19.5	20.4	17.9	19.1	19.3
	10	12.3923	29.0521	13.0028	17.8109	12.8048				10	20.7	21.2	19	20.5	20.2
	12	47.4984	56.3995	17.6543	37.3006	34.7156				12	20.3	21	19	20.2	20.3
	14	78.5875	27.4902	26.626	49.6895	56.7936				14	19.9	21.8	19	20.5	19.7
	16	113.487	49.599	18.4844	144	80.516				16	19.9	21.8	19	20.5	19.7
	18	103.625	104.484	34.1506	215.825	89.8166				18	20.7	22.2	18	21.8	22.4
	20	232.603	171.572	78.1863	332.112	158.714				20	20.5	21.8	19.2	21.5	23.5

## Sheet: Figure 4
Figure 4B
	Large NPs	0.65	1.348	0.761	0.629
	Middle NPs	1.421	1.629	1.38	0.85
	Small NPs	2.952	4.766	3.061	3.28
Figure 4E
		Diameter (nm)	Intensity
	Large	500	0.65	0.862	0.761	0.629
	Middle	200	1.421	1.629	1.38	1.348
	Small	50	2.952	4.766	3.061	3.28
Figure 4F
		Large NPs				Middle NPs				Small NPs
	DCs	2.74	3.26	3.56		5.06	5.52	5.19		8.79	6.41	9.02
	MACs	7.22	6.82	6.62		9.36	10.4	8.77		17.5	16.93	19.4
	B Cells	1.71	2.67	2.9		4.29	5.19	5.52		7.06	6.95	6.43
	T cells	5.15	5.85	5.92		10.2	9.97	11.5		12.5	12.7	15.94
Figure 4G
		UnTx					Large NPs					Middle NPs					Small NPs
	CD4+ T	994	874	994	1022		1079	1111	1122	1125		1217	1201	1239	1298		1723	1766	1469	1662
	CD8+ T	1045	1020	1041	1085		1356	1370	1454	1479		1900	1763	1741	1582		3948	3649	2813	2994
	CD19+ B	623	652	618	604		773	778	800	829		905	911	912	935		1634	1409	1193	1551
Figure 4H
		UnTx					Large NPs					Middle NPs					Small NPs
	CD8+ T	715	718	719	740		752	753	750	758		769	787	788	780		801	817	807	805
	CD4+ T	776	754	778	802		830	822	824	840		867	869	856	860		904	915	917	935
Figure 4I
	UnTx	4.04	5.29	5.54	4.49
	Large NPs	5.99	5.92	6.04	6.05
	Middle NPs	6.41	6.23	6.36	6.51
	Small NPs	6.87	7.45	6.71	6.95
Figure 4J
	UnTx	8868	8767	8494	13178
	Large NPs	16080	14769	12213	15512
	Middle NPs	16846	14980	17615	16179
	Small NPs	19923	22341	19886	18169
Figure 4K
	UnTx	2714	3034	2603	2514
	Large NPs	3059	3092	3202	3230
	Middle NPs	3420	3449	3423	3513
	Small NPs	3846	3838	4179	4355
Figure 4L
	UnTx	5964	7283	6765	6258
	Large NPs	8516	8935	8840	8540
	Middle NPs	9638	9396	9427	10283
	Small NPs	10921	12037	11241	11945
Figure 4M
	UnTx	4124	4609	3851	3982
	Large NPs	5757	5966	5907	5966
	Middle NPs	7069	6603	6095	6148
	Small NPs	7947	10034	7613	7083

## Sheet: Figure 5
Figure 5D							Figure 5F							Figure 5G
	Day	UnTx						Day	UnTx	Treated	CD4 depletion	CD8 depletion			Day	UnTx
	8	35.2359	20.9162	26.5823	30.915			8	0	0	0	0			8	16.5	16	18.5	17.8
	10	82.3507	59.094	62.0658	55.916			10	0	0	0	0			10	16.7	16.6	17.3	17.1
	12	272.24	184.769	170.021	200.997			12	0	0	0	0			12	17.4	16.5	18.6	18.1
	14	459.2	308.459	262.045	350.17			14	0	0	0	0			14	16.9	15.3	18.3	17.5
	16	773.221	456.678	559.039	500.28			16	0	0	0	0			16	17	13.9	17.1	16.8
	18		653.21	798.12	771.91			18	1	0	0	0			18		14	17.9	17.2
	20							20	1	0	0	0			20
	22							20	1	0	0	0			22
	24							20	1	0	0	0			24
	26							22		0	1	1			26
								22		0	1	0
								22		0	1	0
	Day	Treated						24		0	0	1			Day	Treated
	8	41.9353	19.665	19.935	21.363			24		0	0	1			8	16.6	18.7	18.5	17.5
	10	43.2823	25.2128	20.7121	21.3474			26		0	1	1			10	16.7	16.2	15.8	17.2
	12	49.0649	17.7966	25.4118	28.9232			28		0					12	15.7	17.4	15.2	17.6
	14	50.3885	25.3128	35.2219	39.8672			30		0					14	15.2	17.6	14.5	16.7
	16	67.7224	36.0477	35.7043	48.0026			32		0					16	15.6	17.8	14.1	17.5
	18	86.5075	71.6315	34.0246	47.057			40		0					18	16	18	15	17.3
	20	97.3525	157.096	47.3906	64.6388										20	16.3	18.9	15.7	17.4
	22	135.258	197.519	127.128	149.143										22	16.7	19.3	16.2	18.2
	24	148.344	167.934	121.835	144.902										24	17.3	17.6	16.3	19.1
	26	166.159	141.578	145.609	256.016										26	17	17.6	15.4	19.7
	Day	Small+CD4 depletion													Day	Small+CD4 depletion
	8	18.1245	19.106	20.194	27.5799										8	15.4	17.5	19	18.3
	10	28.037	30.991	31.916	38.6903										10	15.3	17	19.2	18.9
	12	62.6251	46.1238	65.929	71.927										12	16.9	17.6	19.3	17.9
	14	87.1326	59.6472	90.491	150.561										14	15.4	15.5	19.2	18.4
	16	184.731	206.707	179.145	179.994										16	15.9	15.3	20	18.2
	18	300.525	156.178	199.491	446.385										18	16.4	16.1	18.9	17.8
	20	291.8	244.006	281.01	566.673										20	16.9	16.6	19.1	19.1
	22	432.198													22	17.9
	24	560.333													24	18.5
	26														26
	Day	Small+CD8 depletion													Day	Small+CD8 depletion
	8	15.435	19.519	32.6685	18.193										8	18.4	18.1	17	17.2
	10	27.7097	38.5634	52.1345	30.289										10	18.2	18.2	17.7	17.8
	12	56.5632	59.107	193.141	60.593										12	18.6	19.1	18.8	17.5
	14	121.943	80.0588	250.495	135.924										14	18	18.3	17.7	18.5
	16	368.935	141.155	333.958	217.391										16	18.4	19	17.5	18.1
	18	605.199	317.667	540.5	490.102										18	18	18.5	17.6	18.4
	20	540.219	389.131	706.232	627.01										20	17.8	18.9	17.1	17.9
	22		695.784	598.14	799.001										22		17.9	16.6	17.6
	24			671.467											24			16.5
	26			864.382											26			16.4

## Sheet: Figure 6
Figure 6C																										Figure 6E							Figure 6G
	Day	UnTx						aPD-L1						Small					Combination								Day	UnTx	aPD-L1	Small	Combination			Day	UnTx						aPD-L1						Small
	6	12.0876	12.1248	27.0061	18.7151	40.7584		8.68292	16.128	20.4565	29.353	0		35.7963	12.9451	15.5677	28.5954		5.53779	13.9675	17.1405	27.6193	7.65038	12.315			6	0	0	0	0			6	17.4	17.5	16.8	16.2	18.6		18	18.2	16.3	17.4	19.2		17.3	17.7	16.6
	7	33.6699	22.4334	24.3608	27.4424	19.8671		21.5671	23.064	46.9305	61.3877	0		33.7182	17.9685	9.21236	42.777		9.27914	19.9831	17.9781	18.944	24.2397	19.4998			7	0	0	0	0			7	18.3	17.2	17.6	17.1	16.8		18.5	18.2	17.4	18.4	20.4		18.4	17.4	16.3
	8	71.3785	34.6167	49.5155	68.2161	35.4691		16.8662	22.8388	48.6169	66.2485	16.6063		36.7182	35.3778	43.9637	115.286		7.406	16.335	32.367	14.5067	51.1352	15.4725			8	0	0	0	0			8	18.5	17.3	17.7	17.9	17.5		17.6	17.2	15.9	15.8	19.2		18.9	17.4	16.8
	9	109.498	57.4651	62.5148	88.1486	49.7299		35.0885	56.8008	65.8125	69.1233	25.3384		37.5171	50.7934	40.6209	127.056		6.76512	10.5285	34.9373	25.4397	49.7963	12.9677			9	0	0	0	0			9	18.3	17.5	17.6	17.5	17.6		18	16.4	17.3	16.2	19.5		18.7	17.6	17
	10	98.0289	48.0839	88.9901	115.672	79.7569		30.8056	29.689	57.1694	65.8783	20.9581		36.8678	59.3441	51.9108	122.73		12.0358	14.766	25.8926	16.5128	58.2455	7.86542			10	0	0	0	0			10	17.5	18.4	16.8	17.9	16.7		17.8	17.6	16.8	16.4	19		18.5	16.9	16.4
	11	211.323	64.0607	123.916	151.593	97.3002		35.8554	103.068	108.461	74.2123	48.8031		56.1927	34.3632	42.1156	102.922		10.08	13.4659	23.5784	18	21.7601	11.9114			11	0	0	0	0			11	17.4	18.6	17	17.6	16.9		17.6	17.8	17.2	16.8	18.9		18.3	17.1	16.8
	12	188.621	78.8257	162.792	163.356	101.133		44.0045	58.9437	97.3725	73.352	89.888		34.1588	24.5619	19.4447	72.1482		19.2328	9.36485	20.2398	20.777	47.057	6.97614			12	0	0	0	0			12	17.4	18.6	17	17.6	16.9		17.1	17.8	17.8	18	19.2		18	17.6	16.5
	13	280.305	104.952	223.295	205.244	183.785		42.0874	111.901	70.1694	105.582	108.841		45.5625	21.0102	32.9123	104.445		9.25773	8.18087	14.9108	15.0732	81.2106	11.3935			13	0	0	0	0			13	17.3	18.4	16.9	17.5	17.1		17.3	17.5	17.6	17.9	19		17.9	17.8	16.9
	14	330.376	138.088	323.774	338.26	204.255		54.5727	176.422	92.875	201.668	85.6615		32.4625	9.17815	32.3872	143.52		11.4062	2.47213	0	8.85057	66.5336	7.43396			14	0	0	0	0			14	17.3	18.4	16.9	17.5	17.1		17.3	17.5	17.6	17.9	19		17.9	17.8	16.9
	15	330.376	138.088	383.774	338.26	204.255		54.5727	176.422	92.875	201.668	85.6615		32.4625	9.17815	32.3872	143.52		11.4062	2.47213	0	8.85057	56.5336	7.43396			15	0	0	0	0			15	17.3	18.4	16.9	17.5	17.1		17.3	17.5	17.6	17.9	19		17.9	17.8	16.9
	16	249.386	201.759	355.038	287.654	320.498		42.427	187.407	116.032	135.632	121.179		100.528	25.3956	42.9892	94.9607		11.2911	7.32709	0	9.21236	46.4933	6.92208			16	0	0	0	0			16	18.5	18.4	16.9	18.1	17.1		19.4	18.5	18.3	18.3	20.1		19.1	18.6	17.6
	17	580.041	272.58	465.79	570.098	471.92		162.491	328.691	260.031	317.731	304.551		117.72	43.124	134.584	128.9		15.177	9.6668	0	20.7872	30.5162	16.4075			17	0	0	0	0			17	18.6	18.8	16.9	18.5	17.5		19.6	18.6	18.5	18.6	20.3		18.9	18.7	18
	18	711.091	350.309	526.154	486.429	724.77		244.776	366.787	309.902	353.728	244.189		93.1193	65.901	149.295	189.222		21.4292	8.2368	0	9.6523	30.0467	14.1416			18	0	0	0	0			18	17.8	18.2	16.9	18.9	18.1		18.9	17.6	18.5	17.8	19.4		17.7	17.6	17.2
	19	591.585	555.282	590.677	830.89			173.274	382.933	441	392.851	333.564		100.492	80.146	134.458	214.24		9.09572	5.64563	0	6.27328	10.5106	5.25658			19	1	0	0	0			19	18.8	18.7	17.8	19.5			18.9	17.1	18.5	18.4	19.7		17.5	17.6	17.5
	20		704.722	837.154	772.954			349.131		500.916	586.625	492.765		159.205	136.689	118.871	286.188		14.5152	9.56935	0	25.92	6.25931	0			20	1	1	0	0			20		18.3	17.4	19.1			18.6		17.9	18.1	18.9		17.4	17.5	17.7
	21		826.399	930.726	938.75			407.722		1148.21	847.318	715.729		149.842	166.015	159.04	327.675		23.8833	8.55335	0	26.7909	0	0			21	0	0	0	0			21		18.5	17.2	18.6			18.5		18.1	17.9	19.2		17.5	17.8	17.5
	22		817.945		855.994			834.462		1313.53	840.304	779.641		169.203	179.123	215.58	328.05		10.6129	3.425	0	16.4762	0	0			22	1	0	0	0			22		17.9		17.5			18.1		17.6	17.5	19.5		21.3	17.6	17.8
	23		1036.29		901.96			962.049			1030.73	1305.63		192.677	182.342	263.36	369.49		17.6344	0	0	0	0	0			23	0	1	0	0			23		17.6		17.1			17.9			17.5	18.9		20.2	16.6	18.2
	24							1193.53			1365.31			245.125	241.492	292	401.94		13.159	0	0	0	0	0			24	1	1	0	0			24							17.5			17.1			20.2	16.9	17.4
	25													269.01	204.17	336.913	459.01		0	0	0	0	0	0			25	1	1	0	0			25													20	17.4	18.5
	26													305.98	385.822	366.168	504.046		0	0	0	0	0	0			26		1	0	0			26													19.9	17.9	18.6
	27													323.892	416.172	380	539.18		0	0	0	0	0	0			27			0	0			27													17.4	17.5	17.7
	28													428.497	614.806	479.986	583.114		0	0	0	0	0	0			28			0	0			28													18.7	17.6	17
	29													425.268	578.773	568.958	613.632		0	0	0	0	0	0			29			0	0			29													20.2	16.9	17.4
	30													670.68	1072.58	655.407	586.558		0	0	0	0	0	0			30			0	0			30													20	17.4	18.5
	31													809.512	1098.5	776.814	721.28		0	0	0	0	0	0			31			0	0			31													21.3	17.6	17.8
	32													1118.8		886.512	914.012		0	0	0	0	0	0			32			1	0			32													20.1		17.9
	33													1370.92		1116.36	1139.26		0	0	0	0	0	0			33			0	0			33													20.9		18.1
	34																		0	0	0	0	0	0			34			1	0			34
	35																		0	0	0	0	0	0			35			0	0			35
	36																		0	0	0	0	0	0			36			1	0			36
	37																		0	0	0	0	0	0			37			0	0			37
	38																		0	0	0	0	0	0			38			0	0			38
	39																		0	0	0	0	0	0			39			0	0			39
	40																		0	0	0	0	0	0			40			0	0			40
	41																		0	0	0	0	0	0			41			1	0			41
	42																		0	0	0	0	0	0			42				0			42
	43																		0	0	0	0	0	0			43				0			43
	44																		0	0	0	0	0	0			44				0			44
	45																		0	0	0	0	0	0			45				0			45
	46																		0	0	0	0	0	0			46				0			46
	47																		0	0	0	0	0	0			47				0			47
	48																		0	0	0	0	0	0			48				0			48
	49																		0	0	0	0	0	0			49				0			49
	50																		0	0	0	0	0	0			50				0			50
	51																		0	0	0	0	0	0			51				0			51
	52																		0	0	0	0	0	0			52				0			52
	53																		0	0	0	0	0	0			53				0			53
	54																		0	0	0	0	0	0			54				0			54
	55																		0	0	0	0	0	0			55				0			55
	56																		0	0	0	0	0	0			56				0			56
	57																		0	0	0	0	0	0			57				0			57
	58																		0	0	0	0	0	0			58				0			58
	59																		0	0	0	0	0	0			59				0			59
	60																		0	0	0	0	0	0			60				0			60
[truncated: 12 more columns]

## Sheet: Figure 7
Figure 7C									Figure 7E							Figure 7I
	Day	UnTx								Day	UnTx						UnTx	921.6	753.66	875.88	830.72
	6	6.63187	10.745	8.19013	3.19556					6	10.6808	4.75578	2.78374	3.40313			aPD-L1	261.76	212.39	373.01
	8	23.6497	29.0472	42.9572	10.5797					8	18.7196	33.8959	16.7906	16.6447			Small	194.8	58.58	60.07	57.09
	10	50.0287	54.1728	76.8119	10.4975					10	49.3732	43.1343	41.154	26.5306			Combination	14.23	2.5	1.73	2.29
	12	154.833	123.507	109.955	58.1369					12	108.686	66.654	150.528	80.0902
	14	291.22	329.723	227.917	82.908					14	130.469	132.522	334.279	195.129
	16	533.001	374.862	349.961	108.236					16	294.87	201.858	523.298	215.624
	18	930.748	661.249	768.935	212.661					18	519.155	427.941	798.65	389.959		Figure 7J
	20	1162.73	1154.3	1073.86	309.531					20	647.623	950.475	1431.76	746.304			UnTx	949.12	510.61	576.09	589.16
																	aPD-L1	745.07	415.83	412.83
																	Small	496.49	278.06	298.9	316.16
	Day	aPD-L1								Day	aPD-L1						Combination	232.01	259.86	89.88	40.07
	6	6.16299	2.6983	5.98216	3.31624					6	4.59045	2.51831	2.94801	3.26345
	8	12.0081	26.1096	23.985	10.8406					8	24.5298	11.1863	15.6166	16.6137
	10	49.1102	24.0154	34.98	23.2114					10	18.6802	15.975	22.4059	15.7894
	12	76.5761	36.1241	56.23	60.8321					12	30.7266	66.2387	59.1448	78.9449		Figure 7L
	14	142.919	130.027	100.97	70.6206					14	125.956	179.2	98.9683	123.242			UnTx	1.533	1.254	2.105	0.548
	16	243.58	167.365	176.45	130.019					16	84.597	215.168	236.943	217.21			aPD-L1	1.236	0.801	0.094
	18	389.041	323.983	340.76	370.222					18	371.293	300.437	548.731	393.483			Small	0.654	1.938	3.36	1.708
	20		484.251	598.45	741.994					20	412.814		682.507	555.533			Combination	6.672	7.032	5.372	8.928
	Day	Small								Day	Small
	6	7.06152	6.22175	5.09903	4.38459	9.39134	6.8465			6	4.77214	4.89985	2.5281	1.46798		Figure 7M
	8	3.75577	32.5237	7.3326	28.2093	8.95642	13.916			8	5.0481	24.9565	26.1017	3.7125			UnTx	1.0125	1.167	0.8162	0.3801
	10	33.3126	50.4915	18.1012	53.0653	21.3761	32.9642			10	22.9373	49.3247	29.1941	22.898			aPD-L1	0.729	0.437	0.514
	12	15.7507	90.1372	15.7212	81.6762	13.9594	32.4575			12	22.0549	74.7194	84.9426	30.734			Small	0.7938	1.728	2.35	1.807
	14	30.5791	96.207	16.9005	61.1982	29.1162	58.0611			14	31.0873	87.8711	125.759	70.6446			Combination	5.7828	4.5496	3.8976	7.6382
	16	76.2792	175.843	55.8091	96.2474	60.6365	90.571			16	39.8002	255.672	229.078	200.956
	18	67.2404	263.841	263.841	109.491	84.814	47.9388			18	174.356	346.945	389.741	209.814
	20	229.924	320.17	91.96	134.081	72.6194	50.5993			20	303.867	423.846	417.497	305.311
																Figure 7P
																	UnTx	16	10	8
	Day	Combination								Day	Combination						Combination	5	4	1
	6	3.74168	6.26077	3.74478	12.6598	0	5.15597			6	2.9568	2.88585	2.27329	7.16344
	8	3.91145	16.2	8.93087	33.6666	13.068	13.5391			8	7.06982	7.99725	8.40625	19.102
	10	11.4896	45.2597	27.685	48.4503	10.9771	24.448			10	21.1702	9.7682	15.127	35.4474
	12	22.1272	59.5391	23.2771	70.5757	10.8913	25.1081			12	19.96	11.1015	25.0949	53.9246
	14	12.6224	41.0019	17.9075	73.7906	11.3794	31.8628			14	22.3264	17.96	58.2634	80.0513
	16	0	59.3131	33.215	129.584	13.6629	28.224			16	52.4192	20.1763	93.4051	177.298
	18	0	31.6794	40.021	74.8996	19.9442	61.664			18	50.2174	19.3681	169.909	188.384
	20	0	28.5347	38.8895	44.1262	8.3808	37.1654			20	124.933	24.1118	205.286	270.425

## Sheet: Figure 8
Figure 8B							Figure 8D							Figure 8F						Figure 8H
	Day	UnTx						Day	UnTx						UnTx	0.807	0.583	0.43			Day	UnTx
	6	33.2349	19.3357	62.2789	34.8411			6	35.4793	62.0365	27.3116	36.9664			aPD-L1	0.554	0.382	0.375			6	16.6	18.2	18.2	13.9
	8	130.691	98.781	153.249	50.3593			8	137.846	142.643	85.9262	96.5863			Small NPs	0.263	0.195	0.137			8	17.6	19.3	19.2	15.3
	10	268.581	172.653	250.47	76.459			10	189.44	256.999	132.936	146.636			Combination	0.03	0.035	0.024			10	16.9	19.6	19	16.8
	12	456.672	349.486	306.113	117.435			12	419.146	450.309	213.685	209.726									12	17.5	20.1	20	16.8
	14	546.7	643.754	519.266	149.132			14	576.943	661.341	383.192	244.22									14	18.5	20.3	20.6	17
	16	824.319	795.507	548.402	299.467			16	702.988	882.961	544.666	470.457		Figure 8G							16	20.4	21.9	22.1	18.1
															UnTx	0.665	0.627	0.739
															aPD-L1	0.504	0.512	0.398
	Day	aPD-L1						Day	aPD-L1						Small NPs	0.244	0.226	0.269			Day	aPD-L1
	6	22.0696	42.1999	31.854	41.7545			6	62.5147	53.5026	10.6694	23.2683			Combination	0.186	0.244	0.205			6	18.3	19.9	21.6	17.8
	8	71.1836	84.8857	53.6728	129.045			8	193.04	108.881	67.1414	54.8244									8	18	20.2	20.6	18
	10	125.05	134.023	74.9651	181.986			10	259.99	156.191	115.069	94.6025									10	18.4	20.2	20	18.2
	12	145.368	192.336	122.625	183.395			12	317.774	278.414	197.136	203.655									12	18.2	20.6	21.1	18.7
	14	151.954	263.001	144.417	260.548			14	373.991	565.27	360.88	293.67									14	19.5	21.1	21.6	18.6
	16	283.974	659.527	380.396	352.526			16	640.91	664.766	473.344	400.91									16	20.8	22	23	19.1
	Day	Small						Day	Small												Day	Small
	6	18.8604	12.1855	32.3813	20.3101			6	31.7682	42.7735	31.329	46.5964									6	16.5	17.6	18.7	18.6
	8	50.9269	38.6544	64.2286	86.1773			8	61.4014	56.1348	36.0925	76.3755									8	16.9	17.7	17.8	17.2
	10	85.0251	38.6544	89.0618	87.143			10	113.578	83.5562	69.9161	83.798									10	17.3	19.1	16	18.6
	12	82.5388	94.9694	110.582	105.39			12	153.48	165.593	131.957	182.605									12	16.8	19.7	18.1	19.2
	14	178.844	97.5137	164.352	121.124			14	175.309	143.31	110.454	199.66									14	18	20.6	18.3	19.7
	16	182.952	142.207	175.342	166.887			16	293.331	287.965	165.822	191.821									16	18.5	21	19.3	21.7
	Day	Combination						Day	Combination												Day	Combination
	6	25.3678	31.5823	37.5006	11.0497			6	22.6459	56.9839	40.4566	18.5416									6	20.4	19.7	17	20.6
	8	71.3269	56.8817	105.106	39.2672			8	110.248	58.3419	122.793	78.3561									8	19	18.8	17.2	19.2
	10	76.9788	91.7402	57.5064	73.4106			10	121.404	195.493	122.793	78.1472									10	19	19.4	16.9	20.3
	12	69.192	89.2857	56.8978	62.295			12	196.191	69.5318	159.217	84.575									12	20.3	19.6	16.8	21.1
	14	75.2036	34.3807	47.0904	72.5171			14	156.325	83.5222	226.931	134.145									14	20	19.6	17.2	20.3
	16	60.6528	26.6616	28.2501	22.869			16	208.097	240.307	162.118	171.321									16	21.4	20.3	17.7	21
