# Supplementary material for: Yeast-derived nanoparticles remodel the immunosuppressive microenvironment in tumor and tumor-draining lymph nodes to suppress tumor growth
Source: Nat Commun. 2022 Jan 10;13:110. doi: 10.1038/s41467-021-27750-2 (PMC8748771; doi:10.1038/s41467-021-27750-2)
Supplement: Supplementary file 3 — Source Data [file 41467_2021_27750_MOESM3_ESM.zip › Source Data/data-supporting.xlsx]

## Sheet: Supplementary Fig. 2
Supplementary Fig. 2 E
	Large NPs	-11.2	-12.9	-11.9
	Middle NPs	-10.7	-11.9	-12.3
	Small NPs	-10.8	-10.7	-13.8
Supplementary Fig. 2 F
Diameter (nm)	Day	Small				Middle				Large
	0	47.2	49.9	44		205.9	207.6	211		511.9	504.9	525.5
	2	64.3	66.5	63.3		210.8	216.1	211.9		450.7	455.2	496.3
	4	43.6	57.3	55.6		193.2	206.8	214.4		462.3	508.1	515.1
	6	44.5	46.4	46		178.7	184.6	178.5		459.6	477.6	477.4
	8	43	41.9	43.2		160.1	177.1	163		467.5	477.3	476.3
	10	37.8	37.3	40.4		165.8	171.4	173.6		447.9	488.3	437.1
	12	43	42	45.3		172.2	178	184.3		482.6	429.4	456.9
	14	39.3	40.1	41		167.1	172.9	170.3		466.7	471.8	450.9
Zeta (mV)	Day	Small				Middle				Large
	0	-13.6	-13.4	-13.7		-12.5	-13.7	-13.4		-11.6	-11	-11.7
	2	-11.9	-12	-14.3		-11.6	-13.5	-14.7		-11.2	-12.6	-12.3
	4	-12	-12.8	-15.3		-12.4	-15.3	-14.3		-11.7	-11.9	-14.3
	6	-15.4	-14.6	-14.4		-14.9	-15.3	-15.8		-12.4	-13.5	-14.5
	8	-14.3	-13.3	-15.8		-13.5	-16.8	-15		-12.5	-13.3	-13.5
	10	-11.3	-14.3	-13.7		-14.9	-14.7	-16.8		-14.1	-13.2	-13.5
	12	-11.6	-14.9	-14.4		-12.7	-14.4	-14.3		-12.5	-13.6	-13.9
	14	-12.3	-13.6	-14.1		-13.1	-13.6	-13.9		-13	-12.8	-11.9
Supplementary Fig. 2 G
Diameter (nm)	Day	Small				Middle				Large
	0	42.6	35.9	44.1		176.2	166.7	170.4		519.5	502.5	513.6
	2	71.6	66.8	71.5		176.9	178.5	174		547.2	553.6	471.2
	4	55.6	51.2	55.7		173.3	184.6	180.9		470.7	461	464.9
	6	41.1	30.8	35.6		167.1	179.6	179.8		463.3	462.5	473.3
	8	36.9	30.3	30.5		182.8	179.6	187.1		497.4	485.3	476.9
	10	36	29.1	29.6		170.4	172.1	172.6		520.4	508.5	511.4
	12	31.7	37.4	34.9		179.4	173	176.4		520.6	492.2	509.7
	14	35.1	40.6	34.8		170.1	181	175.8		505.1	493.9	501.5
Zeta (mV)	Day	Small				Middle				Large
	0	-10.8	-10.7	-13.8		-10.7	-11.9	-12.3		-11.2	-12.9	-11.9
	2	-10.2	-11.7	-11.7		-11.1	-12.1	-10.3		-10.7	-12.6	-12.6
	4	-11.5	-13.6	-12.3		-10.3	-14.6	-12.7		-11.6	-14.1	-15.4
	6	-14.74	-15.06	-14.55		-12.7	-14.8	-14		-13.3	-13.9	-15.4
	8	-13	-13.7	-14.1		-12.4	-12.1	-12.6		-13.3	-13.5	-12.6
	10	-14.4	-15.7	-15.5		-13	-12.7	-15.1		-15.3	-14.5	-14.9
	12	-12.3	-13.2	-12.8		-13.3	-12.9	-15.1		-13.5	-15.4	-15.1
	14	-12.4	-13.1	-14.1		-13.1	-12.9	-14.1		-14.9	-13.8	-14.3

## Sheet: Supplementary Fig. 3
Supplementary Fig. 3A
Dendritic cells	concentration (ug/ml)	Large							Middle							Small
	0	102.58	102.606	105.429	101.266	97.8256	90.2932		102.58	102.606	105.429	101.266	97.8256	90.2932		102.58	102.606	105.429	101.266	97.8256	90.2932
	1	99.0059	103.251	97.6282	98.5591	104.181	95.3197		106.899	106.155	99.4527	87.1656	95.7293	93.4953		95.841	101.575	103.399	102.804	106.899	97.6282
	10	84.5593	100.421	97.6282	102.841	90.1815	92.0804		100.38	103.47	103.805	100.585	107.514	98.5442		97.9782	101.013	103.418	102.093	97.874	95.9304
	25	103.251	98.6708	86.272	101.724	95.841	92.7879		99.4899	98.7452	96.5112	102.357	81.8412	92.0432		93.9421	98.0006	103.399	92.3411	98.7452	101.724
	50	110.325	99.5271	91.6709	99.192	93.3091	82.1391		102.841	99.2293	96.6229	99.4899	105.857	97.6282		95.0219	95.8782	103.251	98.7452	97.4421	99.5271
	100	104.926	100.045	90.256	103.388	106.575	101.955		103.176	83.8146	92.006	98.7825	91.2985	92.0804		95.8038	99.5271	101.798	99.9367	103.213	98.3729
	150	103.388	96.3213	91.7453	106.367	103.545	94.024		101.169	98.6782	95.7665	99.1176	103.251	100.458		90.1815	102.469	88.6177	87.8358	92.006	95.357
Supplementary Fig. 3B
Macrophages	concentration (ug/ml)	Large							Middle							Small
	0	82.4701	96.1003	108.481	105.379	104.048	103.522		82.4701	96.1003	108.481	105.379	104.048	103.522		82.4701	96.1003	108.481	105.379	104.048	103.522
	1	96.3097	93.3047	93.5073	89.9284	92.2918	92.2243		92.5957	81.8252	93.271	96.9849	100.024	89.8947		86.5521	95.128	83.142	97.2888	89.9284	96.6473
	10	106.152	96.3164	99.1998	104.139	101.729	108.846		98.3186	103.552	103.66	102.242	95.2225	103.873		98.1768	84.7694	95.2022	101.01	97.6737	104.568
	25	86.5521	85.8768	83.142	89.8947	89.9284	81.8252		85.8768	83.142	92.2581	96.6473	93.271	92.5957		92.5957	81.8252	93.271	96.9849	100.024	89.8947
	50	90.0297	91.6841	89.9284	81.859	91.3802	86.5859		86.5521	95.128	83.142	97.2888	89.9284	96.6473		98.3186	103.552	103.66	102.242	95.2225	103.873
	100	93.3385	96.9849	93.98	94.6553	86.5859	80.0696		89.2532	91.6841	89.9284	92.8996	93.406	96.9849		96.6473	106.81	90.131	90.131	90.9413	90.1985
	150	92.2918	89.2532	89.9284	86.5521	83.851	90.0635		96.6473	106.81	90.131	90.131	90.9413	90.1985		106.152	96.3164	99.1998	104.139	101.729	108.846
Supplementary Fig. 3C
B16	Control	106.836	105.414	99.3345	96.8313	95.1705	96.4141
	Large NPs	98.361	93.8474	101.945	91.59327197*	95.0791	111.067
	Middle NPs	87.5538	96.1956	94.7136	95.68174293*	92.2899	107.797
	Small NPs	107.877	98.9809	87.6929	96.9625	98.1028	98.6392

## Sheet: Supplementary Fig. 4
Supplementary Fig. 4B
	Control	0.727	0.745	0.742
	Large NPs	20.645	21.67	24.081
	Middle NPs	29.829	31.745	32.993
	Small NPs	33.35	33.118	37.96
Supplementary Fig. 4E
	Control	0.751	1.458	1.027
	MPs	3.23	2.59	2.38
	Large NPs	4.85	5.28	3.24
	Middle NPs	4.85	5.31	4.84
	Small NPs	5.04	5.94	5.13
Supplementary Fig. 4H
	Control	3.31	3.09	3.29		Dectin-1 competitor	Large NPs	4.02	4.32	4.19
	Large NPs	5.57	5.49	5.37			Middle NPs	4.2	4.24	4.2
	Middle NPs	5.91	5.94	6.18			Small NPs	4.52	4.25	4.63
	Small NPs	7.29	6.66	6.37
Supplementary Fig. 4J
	Control	0.42526	0.42446	0.41999		Dectin-1 competitor	Large NPs	0.86758	0.86094	0.91041
	Large NPs	2.78935	2.65962	2.85468			Middle NPs	0.91899	0.89138	0.90591
	Middle NPs	2.92663	2.86565	2.93585			Small NPs	0.89222	0.92497	0.90179
	Small NPs	2.94557	3.2384	2.85243

## Sheet: Supplementary Fig. 5
Supplementary Fig. 5B
	Control	10	8.88	10
	MPs	74	76	59.7
	Large NPs	77.4	78.2	78
	Middle NPs	78.7	78.8	80.4
	Small NPs	80.7	81.4	83.7
	LPS	36.6	39.1	35.7
Supplementary Fig. 5C
	Control	9.84211	12.079	11.3947
	MPs	725.105	726.921	726.079
	Large NPs	732.974	732.947	736.553
	Middle NPs	751.789	753.211	758.079
	Small NPs	776.553	783.132	815.263
	LPS	622.868	660.711	649.526
Supplementary Fig. 5D
	Control	20.2804	12.7273	18.1818
	MPs	372.727	401.818	427.273
	Large NPs	489.091	490.909	494.546
	Middle NPs	521.818	538.182	550.909
	Small NPs	576.364	578.182	656.364
	LPS	245.454	207.273	358.182
Supplementary Fig. 5E
	Control	5.12727	7.18182	6.43636
	MPs	145.236	151.564	157.836
	Large NPs	183.636	190.655	193.8
	Middle NPs	202.382	209.127	214.636
	Small NPs	252.491	273.346	313.854
	LPS	77.5636	74.4909	72.5636
Supplementary Fig. 5F
	Control	13.375	12.2083	15.5417
	MPs	507.958	509.333	521.542
	Large NPs	533.583	557.917	562.833
	Middle NPs	584.667	588.333	575.542
	Small NPs	627.458	623.5	607.667
	LPS	564.833	553.958	548.208
Supplementary Fig. 5G
	Control	0.4454	0.4784	0.6008
	Large NPs	2.1768	2.7479	2.7865
	Middle NPs	2.9184	2.9263	2.8245
	Small NPs	3.164	3.1237	3.1388
	LPS	2.2054	2.1879	2.1319
Supplementary Fig. 5H
	Control	6.81	5.93	5.87
	Large NPs	11	13.3	10.8
	Middle NPs	11.3	13.5	14.6
	Small NPs	16.9	15.5	16.5
	LPS	9.3	9.56	9.86
Supplementary Fig. 5I
	Control	2.15	2.3	2.18
	Large NPs	5.38	5.71	6.23
	Middle NPs	6.94	7	7.24
	Small NPs	7.33	7.36	7.4
	LPS	6.3	6.52	6.22
Supplementary Fig. 5J
	Control	5.312	6.882	8.416
	Large NPs	8.904	9.225	8.185
	Middle NPs	8.673	8.329	8.097
	Small NPs	9.46	9.369	6.625
	LPS	8.454	6.871	8.359
Supplementary Fig. 5K
	Control	5.269	6.522	5.966
	Large NPs	6.291	6.404	6.649
	Middle NPs	6.57	6.602	7.028
	Small NPs	6.546	6.555	5.907
	LPS	6.801	6.377	6.799
Supplementary Fig. 5L
	Control	1.0569	1.741	1.4371
	Large NPs	1.746	1.647	1.5833
	Middle NPs	1.758	1.6337	1.5348
	Small NPs	1.4683	1.5248	1.5308
	LPS	1.5009	1.5837	1.828
Supplementary Fig. 5M
	Control	0.7651	1.0514	1.0845
	Large NPs	1.0863	1.0536	1.0444
	Middle NPs	1.0452	1.0573	1.0507
	Small NPs	1.0811	1.0661	0.9714
	LPS	1.0491	1.0662	1.0584

## Sheet: Supplementary Fig. 7
Supplementary Fig. 7A								Supplementary Fig. 7B							Supplementary Fig. 7C

## Sheet: Supplementary Fig.8
Supplementary Fig. 8B
	Control	6.479	6.372	6.304
	Large NPs	8.039	8.469	8.24
	Middle NPs	9.348	8.069	9.362
	Small NPs	8.826	8.76	9.609
Supplementary Fig. 8C
	Control	48.5	51.2	49.7
	Large NPs	48.5	51.2	51.9
	Middle NPs	53.3	52.8	51.8
	Small NPs	49.7	51.8	53.2
Supplementary Fig. 8D
	Control	53.1	56.3	54.8
	Large NPs	53.7	51.5	53.2
	Middle NPs	53.2	52.1	50.6
	Small NPs	51.6	53.7	53.5
Supplementary Fig. 8E
	Control	2804	2326	2702
	Large NPs	2831	2214	2541
	Middle NPs	2207	2288	2495
	Small NPs	2263	2378	2565
Supplementary Fig. 8F
	Control	735	808	876
	Large NPs	765	791	738
	Middle NPs	780	778	760
	Small NPs	821	733	756
Supplementary Fig. 8G
	Control	38.3	36.9	39.3
	Large NPs	38.9	42.9	40.9
	Middle NPs	40.3	41.6	40.7
	Small NPs	41.4	40.9	40.6
Supplementary Fig. 8H
	Control	2040	2167	2198
	Large NPs	2020	1911	1994
	Middle NPs	2001	1868	1933
	Small NPs	1878	1871	1891
Supplementary Fig. 8I
	Control	1138	1356	1225
	Large NPs	1217	1179	1131
	Middle NPs	1285	1096	1131
	Small NPs	1421	1190	1085

## Sheet: Supplementary Fig.9
Supplementary Fig. 9A
	Day	UnTx
	7	36.4621	24.4366	13.6558	13.1219	27.639
	9	121.44	38.6394	31.7828	38.9992	25.0286
	11	357.987	119.515	115.505	190.213	114.197
	13	460.275	236.969	391.673	306.888	164.479
	15		490.707	875.269	692.963	314.721
	17		869.168		973.056	642.442
	19					987.169
	21
	Day	0.09 mg/kg
	7	10.6537	10.7097	40.7923	15.7452	23.1981
	9	15.1263	23.3928	103.071	31.1805	23.4897
	11	36.8018	75.2746	120.504	111.531	159.861
	13	43.7901	179.106	220.414	123.54	175.572
	15	242.719	309.682	552.97	270.028	274.22
	17	331.708	461.619	692.89	396.862	363.141
	19	466.906	413.812	970.249	443.11	529.988
	21	710.183	814.969		738.448	644.597
	Day	0.18 mg/kg
	7	7.77161	4.03801	8.20528	10.7736	6.38056
	9	33.9149	8.86525	13.0874	50.4737	15.822
	11	137.116	128.089	148.083	79.2928	35.8195
	13	149.07	114.46	154.648	109.237	122.959
	15	293.781	244.1	202.494	191.306	206.124
	17	464.279	170.681	285.973	250.182	263.188
	19	541.661	200.92	311.076	376.318	382.53
	21	679.715	449.611	499.606	482.97	462.21
	Day	0.375 mg/kg
	7	4.03043	5.06218	5.2854	13.4886	3.16549
	9	27.3793	18.0736	14.2155	19.5617	8.3808
	11	13.6194	19.594	19.8694	104.604	34.2691
	13	13.4929	20.4102	7.16547	74.1355	17.4098
	15	156.266	40.8092	37.8361	94.2441	68.1845
	17	242.447	171.247	155.484	95.3344	121.693
	19	268.73	174.711	173.609	95.8037	173.709
	21	234.274	245.627	220.148	124.738	174.485
	Day	0.75 mg/kg
	7	7.81829	8.20579	8.54788	6.65461	3.79414
	9	16.5362	21.8889	13.9019	10.6722	19.2
	11	77.7289	76.1492	23.42	66.9312	49.8286
	13	103.486	79.4534	16.2818	12.2766	18.1779
	15	122.614	159.4	72.4878	29.3544	41.2164
	17	160.404	168.308	177.956	58.9526	107.819
	19	171.568	170.848	189.943	98.8369	138.822
	21	187.194	197.683	206.885	120.241	166.814

## Sheet: Supplementary Fig.10
Supplementary Fig. 10A
	UnTx	51.9	39.9	48.1	45.9
	Small NPs	62.6	64.9	67.5	64
Supplementary Fig. 10B
	UnTx	6.2	1.43	1.6	1.74
	Small NPs	16.5	10.22	14.45	8.72
Supplementary Fig. 10D
	UnTx	1.8887	1.8326	0.84294	0.38709
	Small NPs	7.426	5.4036	5.2155	4.03
Supplementary Fig. 10E
	UnTx	0.407	0.435	0.21	0.102
	Small NPs	1.21	0.9	0.8956	2.24
Supplementary Fig. 10F
	UnTx	0.348	0.202	0.0593	0.04657
	Small NPs	0.01827	0.0155	0.00272	0.000399
Supplementary Fig. 10G
	UnTx	7.5	4.8	1.17	1.56
	Small NPs	0.0298	0.02595	0.00467	0.00222
Supplementary Fig. 10H
	UnTx	0.023325	0.021274	0.01512	0.015878
	Small NPs	0.066672	0.05859	0.166036	0.117888
Supplementary Fig. 10I
	UnTx	0.5022	0.5049	0.3981	0.3974
	Small NPs	1.145	3.261	2.709	1.974

## Sheet: Supplementary Fig.12
Supplementary Fig. 12B
	UnTx	1.457	1.297	1.147
	Cy5.5	2.033	1.704	1.491
	MPs	2.113	2.073	2.257

## Sheet: Supplementary Fig.13
Supplementary Fig. 13B
		Tumor				TDLN				non-TDLN
	Large NPs	65.9	63.0189	64.1294		1.27	1.3	1.2903		0.154	0.145	0.149
	Middle NPs	52.3	50.0982	51.9026		2.34	2.43	2.4192		0.17	0.16	0.167
	Small NPs	44	45.0945	44.8734		5.12	5.01	5.1193		0.225	0.223	0.228
Supplementary Fig. 13G
		Large NPs				Middle NPs				Small NPs
	DCs	2.46	2.27	2.53		6.65	6.11	6.4		7.92	7.77	7.84
	MACs	2.09	2.06	1.96		5.21	5.14	5.35		8.88	8.72	9.05
	B cells	1.04	1.02	1.16		1.38	1.94	1.39		4.03	4.33	7.91
	T cells	1.07	0.0857	1.25		1.8	2.04	1.71		7.69	7.48	6.95
Supplementary Fig. 13H		Large NPs				Middle NPs				Small NPs
	DCs	0.133	0.108	0.119		0.131	0.1	0.127		0.074	0.156	0.133
	MACs	0.214	0.134	0.118		0.185	0.187	0.154		0.284	0.196	0.21
	B cells	0.011	0.081	0.031		0.011	0.028	0.1		0.048	0.069	0.088
	T cells	0.081	0.139	0.105		0.104	0.089	0.152		0.09	0.112	0.083

[truncated: 2 more sheets: Supplementary Fig. 16, Supplementary Fig. 17]
